# Supplementary material for: Small Bowel Tumors: A 7-Year Study in a Tertiary Care Hospital
Source: Cancers (Basel). 2025 Apr 27;17(9):1465. doi: 10.3390/cancers17091465 (PMC12071178; doi:10.3390/cancers17091465)
Supplement: Supplementary file 1 [file cancers-17-01465-s001.zip]

Archive with 1 entries (1 files):
- cancers-3547768-supplementary.pdf
